# Supplementary material for: The influence of tree genus, phylogeny, and richness on the specificity, rarity, and diversity of ectomycorrhizal fungi
Source: Environ Microbiol Rep. 2024 Apr 4;16(2):e13253. doi: 10.1111/1758-2229.13253 (PMC10994715; doi:10.1111/1758-2229.13253)
Supplement: Supplementary file 16 — TABLE S1. Plot‐based metadata used for statistical analyses. [file EMI4-16-e13253-s014.xlsx]

## Sheet: Sheet1
TABLE S1 Plot-based metadata used for statistical analyses
Variable	Explanation
MONOCULTURE	Indicates whether the plot is a monoculture
Warning	Highlights extremities related to the sample
Remove (lowdata <500)	Indicates samples removed due to low sequencing depth
SEM included	indicates whether the plot is used in SEM analysis
country	country
location_name	location_name
latitude	latitude
longitude	longitude
biome	biome
co-occurring_taxa	lists most important woody species
env_material_age	vegetation age
Dominant_plant_species	Dominant_plant_species
Genus	Genus
Family	Family
Relative basal area of EcM trees	Relative basal area of EcM trees (%)
Site size	Site size (m2)
subsamples	number of subsamples collected
EcM plants sampled	number of EcM plants sampled
EcM plants present	number of EcM plants present
Woody plant species	Number of woody plant species in the plot
Populus tremula	Populus tremula (% on a basal area basis)
Picea abies	Picea abies (% on a basal area basis)
Betula pendula	Betula pendula (% on a basal area basis, includes Betula pubescens)
Tilia cordata	Tilia cordata (% on a basal area basis, includes T. platyphyllos and hybrids)
Quercus robur	Quercus robur (% on a basal area basis)
Corylus avellana	Corylus avellana (% on a basal area basis)
Pinus sylvestris	Pinus sylvestris (% on a basal area basis)
Alnus incana	Alnus incana (% on a basal area basis)
Alnus glutinosa	Alnus glutinosa (% on a basal area basis)
Salix caprea	Salix caprea (% on a basal area basis)
Salix pentandra	Salix pentandra (% on a basal area basis)
Salix spp	Salix spp (other than the names species, % on a basal area basis)
Salix alba	Salix alba (% on a basal area basis)
Salix cinerea	Salix cinerea (% on a basal area basis)
Abies alba	Abies alba (% on a basal area basis)
Pyroleae	Pyroleae (% on a basal area basis)
Fagus sylvatica	Fagus sylvatica (% on a basal area basis)
Carpinus betulus	Carpinus betulus (% on a basal area basis)
Arctostaphylos uva-ursi	Arctostaphylos uva-ursi (% on a basal area basis)
Salix fragilis	Salix fragilis (% on a basal area basis)
Salix triandra	Salix triandra (% on a basal area basis)
Salix viminalis	Salix viminalis (% on a basal area basis)
Populus x wettsteinii	Populus x wettsteinii (% on a basal area basis)
Populus berolinensis	Populus berolinensis (% on a basal area basis)
Helianthemum nummularium	Helianthemum nummularium (% on a basal area basis)
Larix sibirica	Larix sibirica (% on a basal area basis)
Populus alba	Populus alba (% on a basal area basis)
Pseudotsuga menziesii	Pseudotsuga menziesii (% on a basal area basis)
Populus balsamifera	Populus balsamifera (% on a basal area basis)
Populus suaveolens	Populus suaveolens (% on a basal area basis)
Populus nigra	Populus nigra (% on a basal area basis)
Populus sp	Populus sp (% on a basal area basis)
Picea omorika	Picea omorika (% on a basal area basis)
Picea pungens	Picea pungens (% on a basal area basis)
Picea mariana	Picea mariana (% on a basal area basis)
Pinus nigra	Pinus nigra (% on a basal area basis)
Pinus contorta	Pinus contorta (% on a basal area basis)
Pinus mugo	Pinus mugo (% on a basal area basis)
Pinus koraiensis	Pinus koraiensis (% on a basal area basis)
Pinus strobus	Pinus strobus (% on a basal area basis)
Abies veitschii	Abies veitschii (% on a basal area basis)
Abies sachalinensis	Abies sachalinensis (% on a basal area basis)
Abies holophylla	Abies holophylla (% on a basal area basis)
Abies sp	Abies sp (% on a basal area basis)
Quercus rubra	Quercus rubra (% on a basal area basis)
YEAR	year of sampling
MONTH	month of sampling
SQRT_AGE	vegetation age, square-root-transformed
LR_ECM_BA	ectomycorrhizal plant basal area, log-ratio-transformed
SQRT_ECM_S	number of EcM plants sampled, square-root-transformed
SQRT_ECM_S1	number of EcM plants present, square-root-transformed
SQRT_S	Number of woody plant species in the plot, square-root-transformed
BIOME	biome
ph	soil pH
delta15N	soil content of delta15N (per mille)
delta13C	soil content of delta13C (per mille)
Carbon	soil content of Carbon (g/kg)
Nitrogen	soil content of Carbon (g/kg)
C_N	soil C/N ratio
Phosphorus	soil content of Phosphorus (mg/kg)
N_P	soil C/P ratio
C_P	soil N/P ratio
Potassium	soil content of Potassium (mg/kg)
Calcium	soil content of Calcium (mg/kg)
Magnesium	soil content of Magnesium (mg/kg)
PL_PCNM1	plant phylogenetic PCNM1
PL_PCNM2	plant phylogenetic PCNM2
PL_PCNM3	plant phylogenetic PCNM3
PL_PCNM4	plant phylogenetic PCNM4
PL_PCNM5	plant phylogenetic PCNM5
PL_PCNM6	plant phylogenetic PCNM6
PL_PCNM7	plant phylogenetic PCNM7
PL_PCNM8	plant phylogenetic PCNM8
PL_PCNM9	plant phylogenetic PCNM9
PL_PCNM10	plant phylogenetic PCNM10
PL_PCNM11	plant phylogenetic PCNM11
PL_PCNM12	plant phylogenetic PCNM12
PL_PCNM13	plant phylogenetic PCNM13
PL_PCNM15	plant phylogenetic PCNM15
PL_PCNM16	plant phylogenetic PCNM16
PL_PCNM17	plant phylogenetic PCNM17
PL_PCNM18	plant phylogenetic PCNM18
PL_PCNM19	plant phylogenetic PCNM19
PL_PCNM20	plant phylogenetic PCNM20
PL_PCNM22	plant phylogenetic PCNM22
PL_PCNM23	plant phylogenetic PCNM23
PL_PCNM24	plant phylogenetic PCNM24
PL_PCNM25	plant phylogenetic PCNM25
PL_PCNM26	plant phylogenetic PCNM26
PL_PCNM27	plant phylogenetic PCNM27
PL_PCNM28	plant phylogenetic PCNM28
PL_PCNM29	plant phylogenetic PCNM29
PL_PCNM30	plant phylogenetic PCNM30
PL_PCNM32	plant phylogenetic PCNM32
PL_PCNM33	plant phylogenetic PCNM33
PL_PCNM34	plant phylogenetic PCNM34
PL_PCNM35	plant phylogenetic PCNM35
PL_PCNM36	plant phylogenetic PCNM36
PL_PCNM39	plant phylogenetic PCNM39
LogSeqs	Logarithm of overall sequencing depth
LogSppF	Logarithm of fungal sequencing depth
LREcM%reads	reads assigned to ectomycorrhizal fungal species, log-ratio-transformed percentages
LogEcMFsppTot	Logarithm of ectomycorrhizal fungal species richness
LogEcMFsppNoSinglets	Logarithm of ectomycorrhizal fungal species richness, excluding singletons
LogEcMFsppUnique	Logarithm of species richness of ectomycorrhizal fungi found exclusively in that sample
LogEcMlineages	Logarithm of ectomycorrhizal fungal lineage richness
